# Supplementary material for: Transcriptome analysis of the common moss Bryum pseudotriquetrum grown under Antarctic field condition
Source: AoB Plants. 2024 Aug 10;16(5):plae043. doi: 10.1093/aobpla/plae043 (PMC11430918; doi:10.1093/aobpla/plae043)
Supplement: plae043_suppl_Supplementary_Material [file plae043_suppl_supplementary_material.zip]

Archive with 2 entries (2 files):
- Supporting Information.docx
- Table S4.xlsx
