# Supplementary material for: Transcriptome analysis of the common moss Bryum pseudotriquetrum grown under Antarctic field condition
Source: AoB Plants. 2024 Aug 10;16(5):plae043. doi: 10.1093/aobpla/plae043 (PMC11430918; doi:10.1093/aobpla/plae043)
Supplement: plae043_suppl_Supplementary_Material [file plae043_suppl_supplementary_material.zip › Table S4.xlsx]

## Sheet: 遺伝子レベル (論文用)
Table S4. Expression changes of the 56 PCESR genes involved in response for environmental stress in FSs compared with CSs. The responsiveness of each gene to oxidative, genotoxic, osmotic, high salinity, UV-B, and wounding stresses are shown in "○".
Gene	oxidative stress	genotoxic stress	osmotic stress	salt stress	UV-B stress	wounding stress	contig ID	significant diifference (padj<0.01 level)
AtDAR3		○	○	○		○	Graph_8994	no significant
							1549	no significant
							6770	no significant
AtWRKY18			○	○		○	Graph_24791	up-regulated
							Graph_15588	no significant
							Graph_14707	no significant
Dirigent family protein AtDIR5	○	○	○	○	○	○	Graph_5025	no significant
Fe(II)-dependent oxygenase			○	○	○	○	n.d.	-
ZAT10	○		○	○	○	○	2650	no significant
AtLEA5/SAG21	○		○	○	○	○	Graph_6205	no significant
							Graph_19165	no significant
Dark inducible 11	○		○	○	○	○	Graph_8057	no significant
							Graph_5694	down_regulated
							Graph_7866	no significant
Heavy-metal-transport superfamily		○	○	○	○	○	Graph_3136	down_regulated
ERD9			○	○	○	○	Graph_4237	no significant
Cinnamoyl-CoA reductase-related			○	○	○	○	Graph_4217	no significant
							Graph_1944	no significant
AtCOR413-TM1		○	○	○	○	○	Graph_1212	down_regulated
AtCOR413-PM1/Cyclophilin 19			○	○	○	○	Graph_2326	no significant
							Graph_1074	no significant
Anac036		○	○	○	○	○	Graph_10281	no significant
							Graph_3043	no significant
Anac062			○	○	○	○	3761	no significant
							Graph_1728	no significant
							3745	no significant
Allene oxide cyclase 3			○	○	○	○	Graph_1426	no significant
							Graph_10439	no significant
AtSYP122 syntaxin			○	○	○	○	Graph_6724	no significant
							Graph_3568	no significant
CAF1b/CCR4-associated factor 1			○	○	○	○	Graph_5083	no significant
							6531	no significant
							Graph_640	no significant
CAF1a/CCR4-associated factor 1			○	○	○	○	Graph_5083	no significant
							6531	no significant
							4849	no significant
							Graph_640	no significant
ERF5			○	○	○	○	Graph_9110	up-regulated
ERF11			○	○		○	Graph_10463	no significant
Methyl esterase 9			○	○		○	Graph_10199	no significant
							Graph_14869	no significant
AtCORI3			○	○	○	○	Graph_5916	down_regulated
							Graph_8453	no significant
AtCOR15A			○	○	○	○	Graph_475	down_regulated
AZF2			○	○	○	○	2650	no significant
Dehydrin XERO2			○	○	○	○	Graph_7384	no significant
G-box binding factor 3			○	○		○	Graph_23	no significant
							6104	no significant
GRAM domain-containing protein			○	○	○	○	4045	no significant
							Graph_2134	no significant
Protein of unknown function			○	○	○	○	Graph_4658	no significant
							Graph_11464	no significant
AtPUB19 E3 ubiquitin ligase			○	○	○	○	Graph_5054	no significant
							Graph_5259	no significant
TIFY10A/JAZ1			○	○	○	○	Graph_3708	up-regulated
							Graph_7779	up-regulated
ZAT12			○	○		○	2650	no significant
ZAT6			○	○	○	○	6030	no significant
							Graph_14048	no significant
Protein of unknown function			○	○	○	○	6030	no significant
							Graph_14048	no significant
Heat shock factor protein 4			○	○	○	○	Graph_13974	up-regulated
							Graph_22792	no significant
GNAT family protein			○	○	○	○	Graph_5558	up-regulated
GNAT family protein			○	○	○	○	Graph_9236	no significant
Gibberellin receptor GID1B			○	○	○	○	Graph_9026	no significant
							Graph_6436	down_regulated
LEA-related/HIN1-related			○	○	○	○	Graph_2699	no significant
Lipid-binding protein			○	○	○	○	Graph_2554	no significant
Ovate family protein 16			○	○	○	○	Graph_1255	no significant
Vacuolar sorting receptor 7			○	○	○	○	Graph_3723	no significant
							Graph_5119	no significant
							Graph_4829	no significant
EF-hand containing PBP1			○	○	○	○	Graph_2914	no significant
MATE-transporter SID1/EDS5			○	○	○	○	Graph_12185	no significant
							Graph_3382	down_regulated
Putative methyltransferase			○	○	○	○	Graph_12578	no significant
							Graph_18645	no significant
Protein kinase family protein			○	○	○	○	Graph_7979	no significant
							Graph_11660	no significant
Protein kinase family protein			○	○	○	○	Graph_6214	no significant
							Graph_4890	no significant
Protein phosphatase 2C			○	○	○	○	Graph_2351	no significant
							Graph_2346	no significant
Trehalose-6-phosphate phosphatase			○	○	○	○	Graph_1582	up-regulated
							Graph_248	no significant
							Graph_4906	down_regulated
TIR-NBS disease resistance protein			○	○		○	Graph_12523	no significant
TIR-NBS disease resistance proteins			○	○	○	○	Graph_12523	no significant
							Graph_3141	no significant
Blue-copper binding SAG14			○	○		○	Graph_3860	up-regulated
							Graph_11625	up-regulated
Gibberellin oxidase 6			○	○	○	○	Graph_4995	down_regulated
Protein phosphatase 2C			○	○	○	○	Graph_9217	no significant
RNA-binding glycine-rich protein			○	○	○	○	Graph_3451	no significant
RING finger protein RHA3B			○	○	○	○	Graph_6842	no significant
Protein of unknown function			○	○		○	n.d.	-
